# Supplementary material for: Proteasome inhibition as a potential therapeutic target in thymic cancer
Source: Cell Death Dis. 2025 Dec 4;16(1):885. doi: 10.1038/s41419-025-08240-5 (PMC12698856; doi:10.1038/s41419-025-08240-5)
Supplement: Supplementary file 2 — Table S1 [file 41419_2025_8240_MOESM2_ESM.xlsx]

## Sheet: Combined drug screen, corrected
Table S1: Drug screen
			Mean AUC		Log(AUC)
No.	Agent	Target	1889c	MP57	1889c	MP57
1	YM155 (Sepantronium Bromide)	Survivin	0.0214202	0.285524	-3.84342	-1.25343
2	Vinorelbine Tartrate	Microtubule Associated	0.0503968	0.0606142	-2.98783	-2.80323
3	Carfilzomib (PR-171)	Proteasome	0.062565	0.0323864	-2.77155	-3.43002
4	Paclitaxel	Microtubule Associated	0.0671217	0.392012	-2.70125	-0.936462
5	Colchicine	Microtubule Associated	0.071214	0.102939	-2.64207	-2.27361
6	Dinaciclib (SCH727965)	CDK2, CDK5, CDK1, CDK9	0.0804963	0.0516835	-2.51954	-2.96262
7	TAK-243 (MLN7243)	Ubiquitin activating enzyme	0.0954954	0.342468	-2.34868	-1.07158
8	Pevonedistat (MLN4924)	Neddylation	0.112285	0.395866	-2.18671	-0.92668
9	Panobinostat (LBH589)	pan-HDAC inhibitor	0.115818	0.109578	-2.15573	-2.21112
10	Elesclomol (STA-4783)	HSP70	0.159404	1.83484	-1.83631	0.606958
11	Plinabulin (NPI-2358)	Tubulin	0.16372	0.13945	-1.8096	-1.97005
12	Ispinesib (SB-715992)	Kinesin spindle protein (KSP)	0.20319	0.0555669	-1.59362	-2.89017
13	KX2-391	Src	0.229638	0.836928	-1.47125	-0.178018
14	AZD7762	Chk1	0.260122	0.0935971	-1.3466	-2.36876
15	Onalespib (AT13387)	Hsp90	0.281904	0.258507	-1.26619	-1.35283
16	VLX1570	proteasome DUB	0.311226	0.38671	-1.16724	-0.950081
17	Subasumstat (TAK-981)	SUMOylation enzymatic cascade	0.313305	0.398903	-1.16058	-0.919037
18	b-AP15	deubiquitinase USP14	0.318052	0.36072	-1.14554	-1.01965
19	Volasertib (BI 6727)	Plk1	0.319449	0.0853727	-1.14116	-2.46073
20	Ixazomib Citrate (MLN9708)	Proteasome	0.336412	0.350814	-1.08942	-1.0475
21	Adavosertib (MK-1775)	Wee1	0.387947	0.295096	-0.946885	-1.22046
22	Napabucasin	Stat3	0.410114	0.740219	-0.891319	-0.30081
23	Rigosertib (ON-01910)	PLK1	0.470583	0.487167	-0.753783	-0.719148
24	Abexinostat (PCI-24781)	HDAC	0.476222	0.461117	-0.741872	-0.774104
25	BSJ-4-116	CDK12	0.484874	0.518003	-0.723866	-0.657774
26	Etoposide	Topoisomerase	0.485607	0.682853	-0.722357	-0.381476
27	PF-3758309	PAK4	0.50141	0.158672	-0.690332	-1.84091
28	Sabutoclax	pan-BCL-2 inhibitor	0.513494	0.304031	-0.666517	-1.19062
29	Gemcitabine	DNA/RNA synthesis	0.575616	0.547911	-0.552314	-0.601643
30	CCF642	Pprotein disulfide isomerase (PDI)	0.589499	0.550698	-0.528483	-0.596569
31	Sapanisertib (INK 128, MLN0128)	mTOR	0.593926	0.224917	-0.521	-1.49202
32	JIB-04	pan-Jumonji histone demethylase	0.598791	0.653423	-0.512843	-0.425531
33	SGI-1027	DNMT	0.606554	0.925744	-0.499962	-0.0771575
34	Rabusertib (LY2603618)	Chk1	0.610359	0.346111	-0.493708	-1.06099
35	Irinotecan HCl Trihydrate	Topoisomerase 1	0.615276	0.65306	-0.485684	-0.426087
36	SP2509	histone demethylase LSD1	0.658917	0.613191	-0.417158	-0.489079
37	Entinostat (MS-275)	HDAC1/3	0.659866	0.562269	-0.415719	-0.575774
38	BAY 11-7082	ubiquitin-specific protease USP7/21	0.664592	0.761742	-0.408581	-0.272147
39	VE-822	ATR	0.666308	0.349468	-0.406003	-1.05134
40	Indisulam	Carbonic anhydrase (CA), Cyclin E, CDK2	0.697337	0.918589	-0.360486	-0.0849169
41	GSK461364	PLK1	0.705215	0.0812813	-0.349252	-2.50984
42	CPI-203	BRD4	0.708892	0.578341	-0.344053	-0.547591
43	Ponatinib (AP24534)	Abl, PDGFRα, VEGFR2, FGFR1, Src	0.724541	0.606877	-0.322217	-0.499428
44	RSL3	GPX4	0.746911	0.63664	-0.291809	-0.451551
45	AZD6738	ATR	0.760604	0.563652	-0.273643	-0.573318
46	OTX015	BRD	0.800727	0.565005	-0.222236	-0.570921
47	LLY-507	SMYD2	0.808347	0.784451	-0.212764	-0.242771
48	AZD1480	JAK2	0.81118	0.74249	-0.209265	-0.297745
49	LCL161	cIAP, XIAP	0.817385	0.636476	-0.201645	-0.451808
50	NMS-873	p97	0.830841	0.679885	-0.185317	-0.385832
51	Lys05	autophagy inhibitor	0.833203	0.720278	-0.182478	-0.328118
52	Cobimetinib (GDC-0973, RG7420)	MEK1	0.840173	0.656793	-0.174148	-0.420387
53	Crizotinib (PF-02341066)	c-Met, ALK	0.855936	0.376612	-0.15556	-0.97654
54	GSK3368715 (EPZ019997) 3HCl	PRMT	0.859893	0.700939	-0.150947	-0.355334
55	GDC-0152	IAP	0.878112	0.645115	-0.129981	-0.438327
56	CP-673451	PDGFRβ	0.888624	0.783387	-0.118081	-0.244128
57	MI-2	MALT1 inhibitor	0.891745	0.76025	-0.114575	-0.274108
58	Onametostat (JNJ-64619178)	PRMT5	0.893359	0.60777	-0.112767	-0.497959
59	MK-2206 2HCl	Akt1/2/3	0.894219	0.592508	-0.111804	-0.523391
60	Tozasertib (VX-680, MK-0457)	pan-Aurora inhibitor	0.900511	0.500547	-0.104793	-0.692053
61	MS023	pan-type I PRMT	0.912756	0.733972	-0.0912865	-0.309284
62	GMX1778 (CHS828)	NAMPT	0.918636	0.81663	-0.0848657	-0.202569
63	Selumetinib (AZD6244)	MEK	0.922375	0.745728	-0.080803	-0.293394
64	CB-103	Notch	0.924002	0.852414	-0.0790407	-0.159683
65	Mubritinib (TAK 165)	HER2/ErbB2	0.934073	0.883137	-0.0682009	-0.124274
66	Sulfopin	Pin1	0.943336	0.949804	-0.0583325	-0.0514996
67	XAV-939	TNKS1/2	0.946037	0.955797	-0.0554739	-0.0452094
68	Linsitinib (OSI-906)	IGFR	0.951259	0.838131	-0.0499691	-0.176581
69	RO5126766 (CH5126766)	RAF/MEK	0.953758	0.398771	-0.0473454	-0.919369
70	Importazole	Importin-β	0.95506	0.822575	-0.0459812	-0.195316
71	MK-0752	γ-secretase	0.957077	0.928688	-0.0438719	-0.073982
72	Deguelin	PI3K/AKT	0.957904	0.832203	-0.0430073	-0.183678
73	Danusertib (PHA-739358)	Aurora kinase	0.966042	0.36244	-0.0345483	-1.0149
74	Venetoclax (ABT-199, GDC-0199)	BCL-2	0.966328	0.904704	-0.0342517	-0.100147
75	Ravoxertinib (GDC-0994)	ERK1/2	0.972314	0.856346	-0.0280761	-0.155081
76	Decitabine	DNA Synthesis	0.974863	0.882292	-0.0254584	-0.125233
77	BAY 87-2243	HIF-1	0.976746	0.87039	-0.0235281	-0.138814
78	Fluorouracil (5-Fluoracil, 5-FU)	DNA/RNA synthesis	0.98088	0.856745	-0.0193052	-0.154616
79	SHP099	SHP2	0.983296	0.802793	-0.0168455	-0.219659
80	Tretinoin	Retinoic acid receptor, Retinoid X receptor	0.984976	0.675271	-0.0151375	-0.392641
81	MI-463	Menin-MLL	0.993168	0.809718	-0.00685507	-0.211069
82	GW0742	PPARβ/δ	0.993887	0.96307	-0.00613141	-0.0376292
83	BI-2852	KRAS	0.995285	0.888319	-0.00472651	-0.118424
84	EN4	MYC	1.00297	0.913173	0.00296575	-0.0908304
85	MI-503	Menin-MLL	1.00508	0.795611	0.00506735	-0.228645
86	AZD3965	MCT1	1.00596	0.901085	0.00593823	-0.104156
87	STF-31	GLUT1	1.01613	0.8808	0.015998	-0.126925
88	Avagacestat (BMS-708163)	γ-secretase	1.01868	0.843524	0.0185055	-0.170166
89	Galunisertib (LY2157299)	TGFβR1/ALK5	1.0283	0.950217	0.0279023	-0.0510644
90	Imidazole Ketone Erastin	System xc–	1.02927	0.974346	0.0288546	-0.0259891
91	SZL P1-41	S-phase kinase-associated protein 2 (Skp2)	1.03039	1.07055	0.0299354	0.0681695
92	VPS34-IN1	Vps34	1.03975	0.695505	0.0389814	-0.363117
93	Verteporfin	YAP/TEAD interaction	1.04114	0.957535	0.0403174	-0.0433925
94	Fluvastatin Sodium	HMG-CoA reductase	1.04539	0.829084	0.0443858	-0.187434
95	OF-1	BRPF1B, BRPF2	1.04864	0.950724	0.0474964	-0.0505312
96	Regorafenib (BAY 73-4506)	VEGFR, PDGFRβ, Kit, RET, Raf-1	1.05661	0.952328	0.0550676	-0.0488459
97	Ribociclib (LEE011)	CDK4, CDK6	1.06068	0.850955	0.0589067	-0.161396
98	BAY-876	GLUT1	1.06387	0.335735	0.0619103	-1.09143
99	Trametinib (GSK1120212)	MEK1, MEK2	1.07465	0.69168	0.0719993	-0.368632
100	CB-839	Glutaminase	1.08003	0.594407	0.0769918	-0.520192
101	AZ 628	pan-Raf inhibitor	1.08421	0.908376	0.0808527	-0.0960973
102	Erastin	mitochondrial VDAC2	1.09423	0.951859	0.0900516	-0.0493379
103	Tipifarnib	farnesyltransferase (FTase)	1.10793	0.618091	0.102496	-0.481119
104	NVP-CGM097	MDM2	1.10891	0.86411	0.103376	-0.146055
105	Dasatinib hydrochloride	Abl, Src, c-Kit	1.11921	0.657781	0.112621	-0.418883
106	GSK2334470	PDK1	1.12644	0.777715	0.119062	-0.251396
107	Neratinib (HKI-272)	EGFR	1.14105	0.608095	0.131945	-0.497424
108	Poziotinib (HM781-36B)	pan-HER inhibitor	1.145	0.641999	0.135403	-0.443169
109	LY2090314	GSK-3α/β	1.14563	0.698306	0.135951	-0.359098
110	BI-3406	KRAS	1.15443	0.813694	0.14361	-0.206171
111	Ibrutinib (PCI-32765)	Brutons tyrosine kinase(Btk)	1.15788	0.732081	0.146588	-0.311864
112	AZ191	DYRK1B	1.17527	0.887586	0.161502	-0.119249
113	BPTES	Glutaminase GLS1 (KGA)	1.18578	0.795414	0.170403	-0.228893
114	Nintedanib (BIBF 1120)	VEGFR, FGFR, PDGFR (multi-kinase inhibitor)	1.25423	0.934768	0.226525	-0.0674574
115	Dabrafenib (GSK2118436)	BRAFV600	1.25724	1.00655	0.228919	0.00653184
116	Masitinib (AB1010)	c-Kit, PDGFR, FGFR, FAK	1.33074	0.848123	0.285734	-0.164729
117	HTH-01-015	NUAK1	1.38664	0.524365	0.326884	-0.645567
118	Osimertinib (AZD9291)	EGFR	1.44506	0.829343	0.368148	-0.187121
119	Nintedanib Ethanesulfonate Salt	VEGFR, FGFR, PDGFR (multi-kinase inhibitor)	1.50237	0.893904	0.407041	-0.112157
120	GSK1904529A	IGF-1R, Insulin Receptor	1.66195	1.02297	0.507989	0.0227118
AUC, area under the curve

## Sheet: Annotated
			Mean AUC
No.	Agent	Target	1889c	MP57
1	YM155 (Sepantronium Bromide)	Survivin	0.0214202	0.285524		Apoptosis related
2	Vinorelbine Tartrate	Microtubule Associated	0.0503968	0.0606142		Microtubule Associated
3	Carfilzomib (PR-171)	Proteasome	0.062565	0.0323864		Ubiquitin, Proteasome, Neddylation
4	Paclitaxel	Microtubule Associated	0.0671217	0.392012		CDK inhibitor
5	Colchicine	Microtubule Associated	0.071214	0.102939		HDAC inhibitor
6	Dinaciclib (SCH727965)	CDK2, CDK5, CDK1, CDK9	0.0804963	0.0516835
7	TAK-243 (MLN7243)	Ubiquitin activating enzyme	0.0954954	0.342468
8	Pevonedistat (MLN4924)	Neddylation	0.112285	0.395866
9	Panobinostat (LBH589)	pan-HDAC inhibitor	0.115818	0.109578
10	Elesclomol (STA-4783)	HSP70	0.159404	1.83484
11	Plinabulin (NPI-2358)	Tubulin	0.16372	0.13945
12	Ispinesib (SB-715992)	Kinesin spindle protein (KSP)	0.20319	0.0555669
13	KX2-391	Src	0.229638	0.836928
14	AZD7762	Chk1	0.260122	0.0935971
15	Onalespib (AT13387)	Hsp90	0.281904	0.258507
16	VLX1570	Proteasome DUB	0.311226	0.38671
17	Subasumstat (TAK-981)	SUMOylation enzymatic cascade	0.313305	0.398903
18	b-AP15	Deubiquitinase USP14	0.318052	0.36072
19	Volasertib (BI 6727)	Plk1	0.319449	0.0853727
20	Ixazomib Citrate (MLN9708)	Proteasome	0.336412	0.350814
21	Adavosertib (MK-1775)	Wee1	0.387947	0.295096
22	Napabucasin	Stat3	0.410114	0.740219
23	Rigosertib (ON-01910)	PLK1	0.470583	0.487167
24	Abexinostat (PCI-24781)	HDAC	0.476222	0.461117
25	BSJ-4-116	CDK12	0.484874	0.518003
26	Etoposide	Topoisomerase	0.485607	0.682853
27	PF-3758309	PAK4	0.50141	0.158672
28	Sabutoclax	pan-BCL-2 inhibitor	0.513494	0.304031
29	Gemcitabine	DNA/RNA synthesis	0.575616	0.547911
30	CCF642	Pprotein disulfide isomerase (PDI)	0.589499	0.550698
31	Sapanisertib (INK 128, MLN0128)	mTOR	0.593926	0.224917
32	JIB-04	pan-Jumonji histone demethylase	0.598791	0.653423
33	SGI-1027	DNMT	0.606554	0.925744
34	Rabusertib (LY2603618)	Chk1	0.610359	0.346111
35	Irinotecan HCl Trihydrate	Topoisomerase 1	0.615276	0.65306
36	SP2509	Histone demethylase LSD1	0.658917	0.613191
37	Entinostat (MS-275)	HDAC1/3	0.659866	0.562269
38	BAY 11-7082	Ubiquitin-specific protease USP7/21	0.664592	0.761742
39	VE-822	ATR	0.666308	0.349468
40	Indisulam	Carbonic anhydrase, Cyclin E, CDK2	0.697337	0.918589
41	GSK461364	PLK1	0.705215	0.0812813
42	CPI-203	BRD4	0.708892	0.578341
43	Ponatinib (AP24534)	Abl, PDGFRα, VEGFR2, FGFR1, Src (multi-kinase inhibitor)	0.724541	0.606877
44	RSL3	GPX4	0.746911	0.63664
45	AZD6738	ATR	0.760604	0.563652
46	OTX015	BRD	0.800727	0.565005
47	LLY-507	SMYD2	0.808347	0.784451
48	AZD1480	JAK2	0.81118	0.74249
49	LCL161	cIAP, XIAP	0.817385	0.636476
50	NMS-873	p97	0.830841	0.679885
51	Lys05	Autophagy inhibitor	0.833203	0.720278
52	Cobimetinib (GDC-0973, RG7420)	MEK1	0.840173	0.656793
53	Crizotinib (PF-02341066)	c-Met, ALK	0.855936	0.376612
54	GSK3368715 (EPZ019997) 3HCl	PRMT	0.859893	0.700939
55	GDC-0152	IAP	0.878112	0.645115
56	CP-673451	PDGFRβ	0.888624	0.783387
57	MI-2	MALT1 inhibitor	0.891745	0.76025
58	Onametostat (JNJ-64619178)	PRMT5	0.893359	0.60777
59	MK-2206 2HCl	Akt1/2/3	0.894219	0.592508
60	Tozasertib (VX-680, MK-0457)	pan-Aurora inhibitor	0.900511	0.500547
61	MS023	pan-type I PRMT	0.912756	0.733972
62	GMX1778 (CHS828)	NAMPT	0.918636	0.81663
63	Selumetinib (AZD6244)	MEK	0.922375	0.745728
64	CB-103	Notch	0.924002	0.852414
65	Mubritinib (TAK 165)	HER2/ErbB2	0.934073	0.883137
66	Sulfopin	Pin1	0.943336	0.949804
67	XAV-939	TNKS1/2	0.946037	0.955797
68	Linsitinib (OSI-906)	IGFR	0.951259	0.838131
69	RO5126766 (CH5126766)	RAF/MEK	0.953758	0.398771
70	Importazole	Importin-β	0.95506	0.822575
71	MK-0752	γ-secretase	0.957077	0.928688
72	Deguelin	PI3K/AKT	0.957904	0.832203
73	Danusertib (PHA-739358)	Aurora kinase	0.966042	0.36244
74	Venetoclax (ABT-199, GDC-0199)	BCL-2	0.966328	0.904704
75	Ravoxertinib (GDC-0994)	ERK1/2	0.972314	0.856346
76	Decitabine	DNA Synthesis	0.974863	0.882292
77	BAY 87-2243	HIF-1	0.976746	0.87039
78	Fluorouracil (5-Fluoracil, 5-FU)	DNA/RNA synthesis	0.98088	0.856745
79	SHP099	SHP2	0.983296	0.802793
80	Tretinoin	Retinoic acid receptor, Retinoid X receptor	0.984976	0.675271
81	MI-463	Menin-MLL	0.993168	0.809718
82	GW0742	PPARβ/δ	0.993887	0.96307
83	BI-2852	KRAS	0.995285	0.888319
84	EN4	MYC	1.00297	0.913173
85	MI-503	Menin-MLL	1.00508	0.795611
86	AZD3965	MCT1	1.00596	0.901085
87	STF-31	GLUT1	1.01613	0.8808
88	Avagacestat (BMS-708163)	γ-secretase	1.01868	0.843524
89	Galunisertib (LY2157299)	TGFβR1/ALK5	1.0283	0.950217
90	Imidazole Ketone Erastin	System xc–	1.02927	0.974346
91	SZL P1-41	S-phase kinase-associated protein 2 (Skp2)	1.03039	1.07055
92	VPS34-IN1	Vps34	1.03975	0.695505
93	Verteporfin	YAP/TEAD interaction	1.04114	0.957535
94	Fluvastatin Sodium	HMG-CoA reductase	1.04539	0.829084
95	OF-1	BRPF1B, BRPF2	1.04864	0.950724
96	Regorafenib (BAY 73-4506)	VEGFR, PDGFRβ, Kit, RET, Raf-1 (multi-kinase inhibitor)	1.05661	0.952328
97	Ribociclib (LEE011)	CDK4, CDK6	1.06068	0.850955
98	BAY-876	GLUT1	1.06387	0.335735
99	Trametinib (GSK1120212)	MEK1, MEK2	1.07465	0.69168
100	CB-839	Glutaminase	1.08003	0.594407
101	AZ 628	pan-Raf inhibitor	1.08421	0.908376
102	Erastin	VDAC2	1.09423	0.951859
103	Tipifarnib	farnesyltransferase (FTase)	1.10793	0.618091
104	NVP-CGM097	MDM2	1.10891	0.86411
105	Dasatinib hydrochloride	Abl, Src, c-Kit	1.11921	0.657781
106	GSK2334470	PDK1	1.12644	0.777715
107	Neratinib (HKI-272)	EGFR	1.14105	0.608095
108	Poziotinib (HM781-36B)	pan-HER inhibitor	1.145	0.641999
109	LY2090314	GSK-3α/β	1.14563	0.698306
110	BI-3406	KRAS	1.15443	0.813694
111	Ibrutinib (PCI-32765)	Brutons tyrosine kinase (Btk)	1.15788	0.732081
112	AZ191	DYRK1B	1.17527	0.887586
113	BPTES	Glutaminase GLS1 (KGA)	1.18578	0.795414
114	Nintedanib (BIBF 1120)	VEGFR, FGFR, PDGFR (multi-kinase inhibitor)	1.25423	0.934768
115	Dabrafenib (GSK2118436)	BRAFV600	1.25724	1.00655
116	Masitinib (AB1010)	c-Kit, PDGFR, FGFR, FAK	1.33074	0.848123
117	HTH-01-015	NUAK1	1.38664	0.524365
118	Osimertinib (AZD9291)	EGFR	1.44506	0.829343
119	Nintedanib Ethanesulfonate Salt	VEGFR, FGFR, PDGFR (multi-kinase inhibitor)	1.50237	0.893904
120	GSK1904529A	IGF-1R, Insulin Receptor	1.66195	1.02297
