# Supplementary material for: Proteasome inhibition as a potential therapeutic target in thymic cancer
Source: Cell Death Dis. 2025 Dec 4;16(1):885. doi: 10.1038/s41419-025-08240-5 (PMC12698856; doi:10.1038/s41419-025-08240-5)
Supplement: Supplementary file 4 — Table S3 [file 41419_2025_8240_MOESM4_ESM.xlsx]

## Sheet: Sheet1
Table S3: Chemical compounds.
Compounds	Cat. No.
Selleckchem
Navitoclax (ABT-263)	S1001
AZD-5991	S8643
Carflizomib (PR-171)	S2853
Pevonedistad (MLN4924)	S7109
TAK-243 (MLN7243)	S8341
zVAD.fmk	S7023
Adooq Bioscience
Bortezomib	A10160
Z-VAD-FMK	A12373
