# Supplementary material for: Proteasome inhibition as a potential therapeutic target in thymic cancer
Source: Cell Death Dis. 2025 Dec 4;16(1):885. doi: 10.1038/s41419-025-08240-5 (PMC12698856; doi:10.1038/s41419-025-08240-5)
Supplement: Supplementary file 5 — Table S4 [file 41419_2025_8240_MOESM5_ESM.xlsx]

## Sheet: 2022 06 UMG paper (20230429)
Table S4: IHC TMA Data
											Average Staining Intensity
ID	Age	Sex	Type	Masaoka	MG	R status	OS	OS Event	PFS	PFS event	PSMB5	PSMB7	PSMB8	PSMB9	PSMB10	PSMB11	UBE1	NEDD4
1	56	Male	AB	1	0	0	28	0	28	0	1	0.5	0	0	0.25	1	0.5	0.25
2	70	Female	AB	2	0	1	94	1	94	1	1	0	0	0	0	0	0.25	0.25
3	N/A	N/A	B1	2b	0	N/A	N/A	N/A	N/A	N/A	0.75	0.5	0.25	0.5	0.375	0.75	0	0
4	61	Female	AB	2	0	0	15	0	15	0	1	0	0	0	0.25	1.25	2	0.5
5	62	Female	B2	2	1	0	46	0	46	0	0.75	0.5	0.75	0	0.5	1	0.5	0.375
6	62	Female	B2	2	1	0	46	0	46	0	0.75	0	0	0	0.25	1	1	0.375
7	66	Male	C	3	0	N/A	36	1	36	1	2	1	1	0	0.125	0	0.375	1
8	58	Female	AB	2	0	N/A	N/A	N/A	N/A	N/A	1.5	0.25	0	0	0	0.25	1	1
9	68	Female	B3	3	0	0	45	0	45	1	0.75	0	0	0.25	0.5	1.5	1	0.375
10	35	Male	AB	2	1	0	N/A	N/A	N/A	N/A	0.125	0	0	0	0.375	1.25	1	1.5
11	57	Male	B3	2	1	0	48	0	48	0	0.25	0	0	0	0	0.25	0	0
12	70	Male	AB	2	0	0	26	0	26	0	0.75	0.375	0.25	0	0.5	0	1	0
13	69	Female	A	1	0	0	4	0	4	0	0.75	0	0	0.125	1	0.75	1.5	1
14	65	Male	B2	2	1	N/A	N/A	N/A	N/A	N/A	1	0.5	0	0	1	1.5	1	0.25
15	57	Male	A	1	0	0	24	0	24	0	2	1	0	0	0.125	0.5	1	0.25
16	50	Female	AB	1	0	N/A	N/A	N/A	N/A	N/A	1.25	0.5	0.125	0.5	0.25	0.25	0.5	0.25
17	66	Female	AB	1	1	N/A	N/A	N/A	N/A	N/A	0.75	0	0	0	0	1	1	0
18	52	Male	B3	4b	0	2	61	1	61	1	2	0.5	0	1	1.5	1.25	2	1.5
19	65	Female	B1	2	N/A	N/A	N/A	N/A	N/A	N/A	0	0.5	0.25	0.25	0.25	1	0.25	1
20	59	Female	B2	2	1	0	143	0	143	0	0.75	0	0	0.5	0.25	1	0.375	0.25
21	50	Male	B2	2	1	0	115	0	115	0	1	1	1	2	1	1	0.25	1
22	66	Female	B2	4a	1	N/A	84	0	84	1	1	1	2	0.5	1.25	1	1	1
23	35	Female	B2	2	1	1	96	0	96	0	0.75	0.375	0.125	0	0.625	2	2	1
24	39	Male	B2	3	0	0	108	1	16	1	1	0	0	0.5	0	0	1	1.5
25	56	Male	B2	4a	0	0	91	0	29	1	0.25	0	0.25	0	0.375	1	0	0
26	53	Female	B2	4a	1	2	84	0	84	0	1	0	0.125	0.25	1	1.5	1.5	0.75
27	51	Female	B2	3	1	0	240	0	120	1	1	0	1.5	0	1	1	0	0.5
28	67	Female	B2	4a	0	N/A	60	0	60	0	1.5	0	1	0	1	0.375	1	0.125
29	72	Male	B2	2	0	N/A	N/A	N/A	N/A	N/A	1	0	1.5	0.5	1.5	0.25	0	0.5
30	76	Female	B3	4b	0	2	N/A	N/A	N/A	N/A	2	0.25	0.375	0	1	1.25	2	2
31	78	Female	B3	3	0	0	N/A	N/A	N/A	N/A	1.5	0	0.25	0	0.125	1	2	0.25
32	62	Male	A	2	0	0	1	0	1	0	1.5	0.5	0	2	0.5	0.5	2	0.125
33	53	Female	C	2	0	N/A	N/A	N/A	N/A	N/A	0.125	0.125	0	0	0.125	0	0.25	0.25
34	66	Female	A	N/A	N/A	N/A	N/A	N/A	N/A	N/A	1.5	0	0	0	0.25	1	2	1
35	65	Male	AB	1	N/A	N/A	95	1	95	1	1	0	0	0	0.125	0.75	1	0.5
36	67	Male	B3	3	N/A	N/A	N/A	N/A	N/A	N/A	1	0.25	1	0.375	1	1	2	2
37	72	Male	C	3	N/A	1	N/A	N/A	N/A	N/A	1	0	0	0	0	0.125	0	0.5
38	88	Male	AB	2	N/A	0	32	1	32	1	1.5	0.125	0.125	1	0.125	0.75	2	1.5
39	72	Female	B1	N/A	N/A	N/A	34	1	34	1	1	0	0.375	0	0.375	1.25	1	1
40	70	Female	AB	N/A	N/A	N/A	N/A	N/A	N/A	N/A	0.75	0.25	0.75	0.75	0.75	1.75	2	0.5
41	66	Female	A	N/A	N/A	N/A	93	1	93	1	1	0.375	1	0.375	0.375	0	1	0.125
42	51	Male	B2	2	0	0	N/A	N/A	N/A	N/A	0.75	0.5	0.25	0	0.75	1.5	1.25	1
43	58	Female	AB	2	N/A	0	N/A	N/A	N/A	N/A	2	0.25	0.25	0	0.75	2	1	1.5
44	72	Male	A	N/A	N/A	N/A	N/A	N/A	N/A	N/A	2	0.5	0.375	0.25	0	0	2	0.25
45	45	Male	B1	N/A	N/A	N/A	N/A	N/A	N/A	N/A	1.5	0.5	1	0.25	1.5	1.5	2	1.5
46	71	Male	AB	N/A	N/A	N/A	N/A	N/A	N/A	N/A	2	0.5	0.75	0.5	0.5	0.75	2	0.5
47	68	Male	AB	1	N/A	N/A	N/A	N/A	N/A	N/A	1	0.5	0.5	0	0.625	1.5	1	0.75
48	53	Female	B1	N/A	1	N/A	N/A	N/A	N/A	N/A	0	0.5	0.5	0	0.5	1.5	2	1.25
49	50	Female	AB	2	N/A	N/A	N/A	N/A	N/A	N/A	1.25	0.75	1	0	0.75	1	1	0.75
50	61	Female	B2	N/A	N/A	N/A	N/A	N/A	N/A	N/A	1	0	0.75	0	1	1	1	0
51	57	Male	B3	N/A	N/A	N/A	N/A	N/A	N/A	N/A	1.75	0.75	0.5	0.5	0.25	2	1	1.5
52	46	Female	B3	4	N/A	N/A	N/A	N/A	N/A	N/A	1.25	0.5	0.5	0	1	2	2	0.75
53	68	Female	AB	1	N/A	N/A	17	1	17	1	1	0.5	0.25	0	0.375	1	2	1.25
54	59	Male	B1	N/A	N/A	N/A	N/A	N/A	N/A	N/A	0.375	0.25	1	0	1.5	1.5	0.375	1
55	78	Female	AB	1	N/A	0	N/A	N/A	N/A	N/A	0.75	0.5	0.125	0	1	1.5	2	0.75
56	N/A	Female	A	1	N/A	0	N/A	N/A	N/A	N/A	2	0.75	0.125	0	1	0.5	2	1
57	48	Female	B1	1	N/A	N/A	N/A	N/A	N/A	N/A	0.25	0	0	0	0.625	1	0.25	0.75
58	N/A	Female	A	1	N/A	0	N/A	N/A	N/A	N/A	1.5	1	1	0	1	0.5	2	1.5
59	49	Male	B3	4b	N/A	N/A	N/A	N/A	N/A	N/A	2	2	0.5	0.5	0.5	0.5	2	1
60	68	Male	AB	1	N/A	N/A	N/A	N/A	N/A	N/A	2	1	0	0.5	0.25	0.125	1	1.5
61	50	Male	B1	2a	N/A	N/A	N/A	N/A	N/A	N/A	1	1	0	0	1	1	0.5	1
62	N/A	N/A	B1	N/A	N/A	N/A	N/A	N/A	N/A	N/A	0.5	0	0.5	0	0.25	1	1	0.75
63	N/A	N/A	AB	N/A	N/A	N/A	N/A	N/A	N/A	N/A	0.5	0.125	0.5	1	1	1.5	2	1
64	79	Male	AB	2b	N/A	N/A	N/A	N/A	N/A	N/A	0.75	0.75	1	2	0.75	0.375	1.5	1.75
65	N/A	N/A	B1	4b	1	N/A	N/A	N/A	N/A	N/A	1.5	0.5	0.5	1	0.5	0.75	0	0.5
66	N/A	N/A	B1	2b	1	N/A	N/A	N/A	N/A	N/A	1.25	0.5	0.5	2	0.5	1	1	1.5
67	29	Female	B3	4a	N/A	N/A	3	1	3	1	1	0	0	0	0.25	1.5	2	1.25
68	63	Female	AB	2	N/A	0	N/A	N/A	N/A	N/A	1.5	0.75	1	0.25	1	1	1.5	0.75
69	63	Female	AB	2	N/A	0	N/A	N/A	N/A	N/A	1	0.5	1	0	1	1.25	0.375	0.5
70	69	Female	AB	1	1	0	N/A	N/A	N/A	N/A	0.5	0.25	0.125	0	0.25	1	1	0.75
71	N/A	N/A	B1	1	0	N/A	N/A	N/A	N/A	N/A	1.5	0.25	0.25	0.5	0.25	2	2	2
72	57	Female	B2	2b	N/A	N/A	N/A	N/A	N/A	N/A	2	0.25	0.125	0	1	1.25	2	1.5
73	38	Female	B2	2	1	N/A	N/A	N/A	N/A	N/A	2	0.125	0.125	0	1	2	2	2
74	50	Male	B3	3	N/A	1	3	1	3	1	1	0.75	2	0.5	2	0.5	2	1.25
75	49	Male	AB	1	N/A	N/A	N/A	N/A	N/A	N/A	0.75	0.5	0.25	0.125	1	1.75	2	1.25
76	72	Female	B2	3	0	0	39	1	38	1	1	0.25	0.125	1	0.5	0.625	1	1.25
77	81	Male	A	N/A	N/A	N/A	N/A	N/A	N/A	N/A	1.5	1	1.5	0.5	0.25	0	2	0.375
78	47	Female	B2	3	1	N/A	240	0	67	1	0.375	0	0	1	0	0.5	0	0.25
79	53	Female	B1	1	1	0	N/A	N/A	N/A	N/A	1	0.5	0	2	0.5	2	1	0.5
80	41	Male	AB	1	1	0	63	0	63	0	0.5	0.5	0.375	2	1	1	0.25	0.375
81	65	Female	AB	2	1	0	30	0	30	0	0.75	1	0.375	0.5	0.25	0	0.5	0.25
82	N/A	N/A	AB	N/A	N/A	N/A	N/A	N/A	N/A	N/A	1.75	1	1	1	1	0.125	0.5	0.5
83	51	Female	B2	2	1	0	70	0	70	0	1.5	0	0	0.5	0.5	1	1	1
84	45	Female	B2	2	1	0	N/A	N/A	N/A	N/A	0.75	0.75	0.5	1	1	1.5	1.5	0.75
85	55	Female	AB	2	0	0	124	0	124	0	0.75	0.5	0	0	0.125	0.375	0.75	0.125
86	N/A	N/A	C	N/A	N/A	N/A	N/A	N/A	N/A	N/A	2	0.5	0.75	0.5	0.5	0.375	2	1.5
87	64	Male	AB	2	0	0	84	0	84	0	0.75	1	0.375	1	0.5	0.375	0.5	0
88	74	Female	AB	2	1	0	60	0	60	0	1.75	0.5	1	0.75	0.5	0.75	0.75	1.5
89	66	Female	B2	3	0	0	65	0	65	0	2	1	1	0	0.5	0.25	0.75	0.375
90	68	Female	B2	2	1	0	47	0	47	0	2	0.5	0	0	0.375	1	2	1.5
91	74	Male	A	2	1	N/A	25	0	25	0	0	0	1	0.125	0.25	0	0	0.5
92	74	Male	B2	2	1	1	58	0	58	0	1.5	0.25	0.25	0	0.5	1	2	1
93	28	Female	B3	3	0	0	252	0	204	1	1	0.5	1	0.125	1	2	2	1.5
94	75	Female	B2	3	1	N/A	3	1	3	1	1	0	0.5	0	0.5	1	1	1.5
95	59	Male	B2	2	1	N/A	N/A	N/A	N/A	N/A	1.5	0.25	0.5	0.375	0.5	1.25	2	1
96	32	Female	AB	1	1	0	48	0	48	0	0.375	0.25	0.5	0.375	0.5	1	0.25	0.25
97	53	Male	AB	3	0	0	N/A	N/A	N/A	N/A	2	0.5	1	0	1	1.25	1.5	0.5
98	60	Male	AB	2a	0	0	N/A	N/A	N/A	N/A	2	0.25	1	0	0.75	1.5	2	0.375
99	61	Female	AB	N/A	N/A	N/A	N/A	N/A	N/A	N/A	0.75	0.375	0.25	0.25	0.5	0.125	1.125	0.75
100	66	Male	B2	N/A	N/A	N/A	N/A	N/A	N/A	N/A	0.375	0.75	0.5	0	0	0	0	0
101	78	Female	B2	2	1	N/A	N/A	N/A	N/A	N/A	1.5	1	1	0	1.5	2	2	1.5
102	47	Female	B1	2	1	N/A	N/A	N/A	N/A	N/A	1.5	1	1	0	0.25	1	0.5	0.5
103	53	Female	B2	3	N/A	N/A	N/A	N/A	N/A	N/A	2	1	1.25	0	1.5	1	2	1
104	74	Female	B3	1	N/A	N/A	N/A	N/A	N/A	N/A	2	0.75	1	0	1	1	2	0.5
105	37	Male	B3	1	N/A	N/A	N/A	N/A	N/A	N/A	2	2	0.5	0	1.25	1	1.5	0.5
106	63	Male	B1	1	N/A	0	N/A	N/A	N/A	N/A	0.75	0.5	0.5	0	0.5	1.25	0.5	0.75
107	57	Female	B2	N/A	N/A	N/A	N/A	N/A	N/A	N/A	1	0.25	0	0	0.25	1	2	0.5
108	N/A	Female	AB	2a	N/A	0	N/A	N/A	N/A	N/A	2	0.5	0.75	0	0	2	1.125	0.25
109	53	Male	C	2a	N/A	N/A	N/A	N/A	N/A	N/A	0.75	0.75	0.5	0	1	0.125	2	1.75
110	36	Female	B2	2	1	0	72	0	72	0	0.25	0.5	0.75	0	0.75	1	0.25	0.375
111	61	Male	B3	3	0	2	118	0	60	1	2	2	2	0	1	0.75	0.75	0.375
112	62	Female	B3	2-3	0	1	82	1	22	1	2	1.5	1	0	1	1	1	0.375
113	48	Female	B2	N/A	1	0	N/A	N/A	N/A	N/A	1	0.25	1	0	1	1	2	1.25
114	75	Female	AB	2	N/A	0	N/A	N/A	N/A	N/A	1.5	0.25	1	0	1	1	2	1.5
115	60	Female	AB	1	0	0	N/A	N/A	N/A	N/A	1.5	0	1	0	1	0.75	1.5	1
116	80	Male	AB	1	N/A	0	N/A	N/A	N/A	N/A	2	0.75	0.5	0	0.5	1.5	2	2
117	80	Male	AB	1	N/A	0	N/A	N/A	N/A	N/A	2	0	0	0	0	1.5	1.5	0.75
118	63	Male	B3	2a	N/A	0	N/A	N/A	N/A	N/A	2	2	1	0.5	1	2	1	2
119	65	Female	B2	3	N/A	0	N/A	N/A	N/A	N/A	0.5	0	1	0	1	0.625	2	0.25
120	76	Male	A	3	N/A	0	N/A	N/A	N/A	N/A	2	1	1	0	1	0.75	1.5	1.5
121	63	Male	B1	2a	N/A	0	N/A	N/A	N/A	N/A	1.75	2	1	0.5	1.75	2	2	2
122	51	Female	AB	1	0	0	N/A	N/A	N/A	N/A	1.5	2	0.75	0.5	0.75	1	0.375	1.5
123	50	Female	AB	1	1	0	N/A	N/A	N/A	N/A	2	2	1	0	0.25	0.5	2	1.5
124	74	Female	AB	3	N/A	0	N/A	N/A	N/A	N/A	1.25	0.25	0.75	0	0.75	1.5	2	1
125	66	Male	C	3	N/A	1	N/A	N/A	N/A	N/A	2	1.5	1	0	1	0	0.5	1
126	40	Female	AB	1	1	0	N/A	N/A	N/A	N/A	1	1	1	0	1	1	1.5	1
127	36	Female	B2	3	1	N/A	N/A	N/A	N/A	N/A	2	2	1	0	0.5	1.5	2	1.5
128	36	Female	B2	3	1	N/A	N/A	N/A	N/A	N/A	2	1	1	0	0.75	1	2	1
129	56	Female	B3	N/A	1	N/A	N/A	N/A	N/A	N/A	1.25	1	1	0	2	1.25	2	1.25
130	84	Female	C	N/A	N/A	N/A	N/A	N/A	N/A	N/A	2	1.5	1	0	1	0.25	1	1.25
131	79	Female	A	2a	N/A	0	N/A	N/A	N/A	N/A	2	1	0.5	0	1	1.5	2	2
132	59	Female	AB	2b	N/A	0	N/A	N/A	N/A	N/A	2	1	1	0.25	0.5	1.25	0.5	1.5
133	64	Male	C	N/A	N/A	N/A	N/A	N/A	N/A	N/A	0.75	1	0	1	0	0	0	1.5
134	37	Male	B1	1	N/A	N/A	N/A	N/A	N/A	N/A	0.25	0	0.5	0	0.25	1.5	1	0.75
135	56	Female	AB	1	0	0	N/A	N/A	N/A	N/A	0.25	0.5	1	0.25	1	1	1	1.25
136	62	Male	B3	2	N/A	N/A	N/A	N/A	N/A	N/A	1	0	0	0	0	0.25	2	0
137	69	Male	C	N/A	N/A	0	N/A	N/A	N/A	N/A	2	0.25	1.5	1	1	0.125	1	1
138	69	Male	C	N/A	N/A	0	N/A	N/A	N/A	N/A	2	0.25	1.5	0.75	1.5	0	1	0.5
N/A, not applicable
