# Supplementary material for: Proteasome inhibition as a potential therapeutic target in thymic cancer
Source: Cell Death Dis. 2025 Dec 4;16(1):885. doi: 10.1038/s41419-025-08240-5 (PMC12698856; doi:10.1038/s41419-025-08240-5)
Supplement: Supplementary file 6 — Table S5 [file 41419_2025_8240_MOESM6_ESM.xls]

## Sheet: OS and PFS TCGA THTC for JTO Ma
Table S5: TCGA data
Patient Short Barcode	Age	Sex	Type detail	Type TH TC	Masaoka-Koga stage (WHO 2015)	MG	Mean Lymphocyte Cellularity	Lymphocyte grade	Vital Status	Overall Survival (month)	Overall Survival Event	Progression Free Survival (month)	Progression Free Survival Event	PSMB5	PSMB6	PSMB7	PSMB8	PSMB9	PSMB10	PSMB11	UBA1	NEDD4
TCGA-3G-AB14	51	MALE	B3	B3	II	NO	0.1	1	Dead	25.4792	1	25.4792	0	0.3916	0.4586	0.0297	-0.4203	-0.4434	0.0248	0.7763	0.8381	-1.0577
TCGA-3S-A8YW	63	MALE	CA-SQ	TC	II	NO	0.1	1	Alive	21.1395	0	7.3643	1	1.9566	-0.1377	-0.1671	0.4843	0.3787	-0.268	-2.6192	-2.7663	-1.5099
TCGA-4V-A9QI	68	MALE	B2	B2	II	YES	0.5	3	Alive	96.525	0	96.525	0	-2.3962	-0.9442	-0.0371	0.2497	0.2586	0.9123	-0.0027	-1.7914	-0.6318
TCGA-4V-A9QJ	64	MALE	B2	B2	IVa	NO	0.48	3	Alive	93.6647	0	26.0709	1	4.1416	0.7095	1.1781	0.6839	0.9284	0.2706	1.0815	0.0126	-1.141
TCGA-4V-A9QN	40	FEMALE	B3	B3	III	NO	0.03	1	Alive	31.8901	0	30.8051	1	3.1905	2.0008	0.7173	0.4717	1.2467	1.2142	0.8677	0.0134	-1.5174
TCGA-4V-A9QR	51	FEMALE	B2	B2	IVb	YES	0.38	3	Alive	25.6436	0	25.6436	0	-1.0691	-0.2775	0.2725	0.5409	-0.0646	0.5532	0.6198	2.0762	-0.679
TCGA-4V-A9QS	53	FEMALE	B2	B2	IVa	YES	0.47	3	Alive	25.4463	0	24.723	1	0.8751	-0.0273	0.2354	-0.1829	0.0531	-0.0625	1.1957	0.4626	-0.3415
TCGA-4X-A9F9	57	FEMALE	B2	B2	III	NO	0.6	4	Alive	21.9943	0	21.9943	0	0.8271	1.4383	1.8076	1.5069	1.1969	1.6831	0.8804	0.428	-1.0706
TCGA-4X-A9FB	44	MALE	B2	B2	II	NO	0.55	4	Alive	23.5723	0	23.5723	0	0.0348	-0.1735	0.1851	0.4446	0.4727	0.1416	0.4162	-0.7764	0.1315
TCGA-4X-A9FD	43	FEMALE	B3	B3	II	YES	0.2	2	Alive	49.4132	0	49.4132	0	0.3383	-0.7863	-0.3447	-0.4002	-0.2163	-0.4518	-0.1353	1.2329	-0.8085
TCGA-5G-A9ZZ	52	FEMALE	CA	TC	II	NO	0.43	3	Alive	27.4518	0	27.4518	0	-0.607	-1.8553	-1.1971	-0.8556	-0.5391	-0.8625	-2.2979	-0.8317	-1.4819
TCGA-5U-AB0E	62	MALE	B3	B3	II	YES	0.18	2	Alive	22.5861	0	22.5861	0	1.3338	1.4864	1.6334	0.9985	1.2733	1.3862	0.2743	0.7199	-1.2779
TCGA-X7-A8DE	35	FEMALE	B2	B2	I	NO	0.58	4	Alive	32.2517	0	32.2517	0	-0.8817	-0.24	-0.1799	0.0609	-0.2235	-0.0908	-0.3458	0.7737	0.6368
TCGA-X7-A8DG	47	MALE	B2	B2	I	YES	0.68	4	Alive	22.8491	0	22.8491	0	0.6448	0.5425	0.4281	0.9906	0.4209	0.6201	0.9305	0.3271	-0.8719
TCGA-X7-A8M5	65	FEMALE	B3	B3	II	NO	0.17	2	Alive	54.0816	0	54.0816	0	0.8503	0.8171	0.4286	1.5914	1.7297	1.0717	-0.2177	-1.4434	0.0327
TCGA-X7-A8M6	43	MALE	B2	B2	II	NO	0.57	4	Alive	150.409	0	62.4979	1	1.0139	2.1724	2.5316	1.514	1.6609	1.9806	1.2752	-0.138	-1.5501
TCGA-X7-A8M7	26	MALE	B2	B2	I	YES	0.6	4	Alive	64.8322	0	64.8322	0	0.0349	1.5597	1.9738	1.4521	1.0875	1.3398	0.9535	0.5528	-1.1448
TCGA-XM-A8R8	67	FEMALE	CA-SQ	TC	II	NO	0.58	4	Alive	52.5364	0	8.02183	1	-1.227	-0.9084	-1.2318	0.8655	1.4394	0.1612	-2.8943	-0.3454	-0.4353
TCGA-XM-A8RC	67	MALE	B2	B2	II	NO	0.43	3	Alive	97.4126	0	97.4126	0	1.1852	0.279	-0.2703	-0.4017	-0.6625	-0.3205	0.7253	0.5109	-0.1277
TCGA-XM-A8RD	69	FEMALE	B2	B2	II	NO	0.55	4	Alive	50.8268	0	50.8268	0	0.8573	0.7607	0.1087	0.2244	0.2806	0.261	0.3726	1.098	-0.7302
TCGA-XM-A8RI	77	MALE	B3	B3	I	YES	0.23	2	Alive	12.7231	0	12.7231	0	1.1593	-0.0668	-0.5289	0.061	0.0206	-0.4474	0.5692	0.6693	-0.0737
TCGA-XM-AAZ1	42	MALE	B2	B2	II	NO	0.38	3	Alive	13.0519	0	13.0519	0	1.3385	0.6578	0.6023	0.3961	0.3538	0.4798	1.0682	0.5687	-0.8427
TCGA-XU-A92W	61	MALE	B2	B2	II	NO	0.32	3	Alive	107.802	0	107.802	0	0.307	-0.1198	-0.2788	-0.3331	-0.457	0.0763	-0.3734	0.9679	-0.1872
TCGA-XU-A92X	17	MALE	B2	B2	II	YES	0.35	3	Alive	77.0293	0	77.0293	0	1.2653	0.678	0.92	0.662	0.5529	0.8792	1.0379	0.9752	-0.9913
TCGA-XU-A92Y	71	FEMALE	B2	B2	II	NO	0.37	3	Dead	114.673	1	40.2407	1	1.7981	0.7437	0.0827	0.6216	0.9934	0.5465	1.138	2.4591	-0.2962
TCGA-XU-A92Z	76	MALE	CA-SQ	TC	III	NO	0.07	1	Alive	120.426	0	120.426	0	-0.6996	-1.2338	-1.2708	-2.5729	-2.4658	-1.9306	-2.3691	-0.1584	0.8371
TCGA-XU-A930	43	MALE	B3	B3	II	YES	0.17	2	Alive	82.6511	0	82.6511	0	1.2254	0.4572	0.4126	-0.8929	-0.4794	-1.1768	1.0739	0.5501	-0.7928
TCGA-XU-A931	61	FEMALE	B3	B3	II	YES	0.1	1	Dead	52.8981	1	45.2707	1	-0.2284	-1.5495	-0.7509	-2.2182	-1.9384	-1.7387	-0.7903	-0.917	-0.3395
TCGA-XU-A932	37	MALE	B2	B2	II	YES	0.57	4	Alive	70.6513	0	70.6513	0	0.1662	0.5436	0.9713	1.065	0.9027	1.0922	0.157	-0.1899	-0.813
TCGA-XU-A933	52	FEMALE	CA-UN	TC	IVb	NO	0.05	1	Alive	58.8158	0	58.8158	0	0.7422	-2.1749	-0.8426	-0.5716	-1.4236	-1.5818	-2.4426	-1.2424	-1.0872
TCGA-XU-A936	65	FEMALE	CA-UN	TC	II	NO	0.48	3	Alive	21.1395	0	21.1395	0	0.7364	0.069	-0.9329	-0.188	-0.1708	-0.8631	-2.5131	1.6668	-1.9582
TCGA-XU-AAXW	39	FEMALE	B2	B2	II	YES	0.48	3	Alive	123.681	0	123.681	0	-0.352	-0.7678	-0.393	0.1359	0.0938	-0.2951	0.4184	-0.1737	-0.1995
TCGA-XU-AAXX	44	FEMALE	B2	B2	II	YES	0.48	3	Alive	89.4566	0	89.4566	0	-0.0066	-0.2755	-0.0983	0.102	0.0709	-0.1848	0.9825	1.7413	-0.3754
TCGA-XU-AAXY	43	MALE	B2	B2	III	YES	0.42	3	Alive	62.1692	0	62.1692	0	0.3377	1.3336	1.4602	1.4108	0.9619	1.36	1.0461	0.6491	-1.0296
TCGA-XU-AAXZ	63	MALE	B2	B2	II	YES	0.53	4	Alive	50.531	0	50.531	0	-1.1151	1.7818	2.2422	0.5146	2.7137	2.1366	1.3534	1.4269	-1.9
TCGA-YT-A95G	61	FEMALE	B2	B2	I	YES	0.46	3	Alive	49.7748	0	49.7748	0	-0.4363	-0.8524	-0.9001	-0.7693	-1.0115	-0.9594	0.0655	-0.1865	0.2574
TCGA-ZB-A961	69	MALE	B3	B3	II	YES	0.13	2	Dead	5.91774	1	5.91774	0	0.5687	-0.8353	-1.8662	-0.0415	0.9387	0.1316	0.5782	-0.3322	0.0923
TCGA-ZB-A966	78	FEMALE	CA-SQ	TC	III	NO	0.09	1	Dead	12.4601	1	9.7314	1	1.0475	-0.0236	0.6123	0.9288	0.8533	-0.1134	-2.3986	-0.5574	-1.1816
TCGA-ZB-A96F	39	MALE	B2	B2	I	YES	0.35	3	Alive	57.8953	0	57.8953	0	0.9897	-0.4238	0.3059	0.2065	0.0649	-0.061	0.9223	0.4788	-0.6616
TCGA-ZB-A96I	71	FEMALE	B3	B3	III	YES	0.08	1	Alive	54.3446	0	54.3446	0	0.2624	-0.8127	-1.31	-1.4771	-0.4231	-0.7891	-1.6696	-1	-1.553
TCGA-ZB-A96V	44	MALE	CA-UN	TC	IVb	NO	0.13	2	Alive	30.6408	0	30.6408	0	0.9379	-0.065	-0.0605	1.6769	1.5416	0.1375	-2.6454	-0.8503	-1.5263
TCGA-ZC-AAA7	63	MALE	CA-UN	TC	IVb	NO	0.17	2	Dead	28.0435	1	28.0435	1	0.8968	0.7494	0.7477	0.9048	1.4673	0.6602	-2.2825	1.7655	-1.8668
TCGA-ZC-AAAA	39	MALE	B2	B2	II	YES	0.38	3	Alive	26.9257	0	4.50406	1	0.056	-0.2534	-0.2274	0.3583	0.0243	-0.0215	0.4147	1.0868	-0.6089
TCGA-ZC-AAAH	52	MALE	B2	B2	II	NO	0.65	4	Alive	16.3395	0	5.45747	1	0.5841	1.8642	1.6338	1.2949	0.9653	1.301	0.6795	0.7431	-1.0619
