# Supplementary material for: Proteasome inhibition as a potential therapeutic target in thymic cancer
Source: Cell Death Dis. 2025 Dec 4;16(1):885. doi: 10.1038/s41419-025-08240-5 (PMC12698856; doi:10.1038/s41419-025-08240-5)
Supplement: Supplementary file 7 — Table S6 [file 41419_2025_8240_MOESM7_ESM.xlsx]

## Sheet: Sheet1
Table S6: Antibodies.
Primary antibodies	Cat. No.	Species	WB dilution	IHC dilution
Cell Signaling
BCL2	2872	R	1:1000	-
BCLxL (54H6)	2764	R	1:1000	-
BiP (C50B12)	3177	R	1:1000	-
Cleaved Caspase-3 (D175) (5A1E)	9664	R	1:1000	-
Cleaved Caspase-7 (D6H1)	8438	R	1:1000	-
Cleaved Caspase-8	9496	R	1:1000	-
Cleaved Caspase-9 (D2D4)	7237	R	1:1000	-
Cleaved PARP (D64E10)	5625	R	1:1000	-
GAPDH (D4C6R)	97166	M	1:1000	-
LC3B (D11)	3863	R	1:1000	-
MCL1	4572	R	1:1000	-
NEDD8	2745	R	1:1000	1:250
ITCH (D8Q6D)	12117	R	1:1000
NOXA (D8L7U)	14766	R	1:1000	-
p21 Waf1/Cip1 (12D1)	2947	R	1:1000	-
p27 Kip1 (D69C12)	3686	R	1:1000	-
PSMB7 (E1L5H)	13207	R	1:1000	-
PSMB8/LMP (1A5)	13726	M	1:1000	-
Sigma-Aldrich
PSMB7	HPA052408	R	-	1:125
PSMB8	HPA050327	R	-	1:125
ThermoFisher SCIENTIFIC
E-Cadherin, FITC	67A4	M	-	-
PSMB5	A303-847A	R	1:2000	1:2000
Proteintech
CHOP	15204-1-AP	R	0.736111	-
UBE1	15912-1-AP	M	1:10000	1:2000
MyBioSource
PSMB11	MBS9205519	R	1:1000	1:250
Biolegend
Cytochrome c, FITC	6H2.B4	M	-	-
Secondary antibodies	Cat. No.	Species	WB dilution
Sigma-Aldrich
Polyclonal Goat anti-rabbit	P0260	-	1:10000
Polyclonal Rabbit anti-mouse	P0448	-	1:10000
IHC, immunohistochemistry; WB, western blot.
