# Supplementary material for: Proteasome inhibition as a potential therapeutic target in thymic cancer
Source: Cell Death Dis. 2025 Dec 4;16(1):885. doi: 10.1038/s41419-025-08240-5 (PMC12698856; doi:10.1038/s41419-025-08240-5)
Supplement: Supplementary file 8 — Table S7 [file 41419_2025_8240_MOESM8_ESM.xlsx]

## Sheet: Sheet1
Supplementary Table S7: siRNAs
siRNAs (Qiagen)	Cat.No.
Hs_PMAIP1_1 (NOXA)	SI00129430
Hs_PMAIP1_4 (NOXA)	SI00129451
Hs_PSMB8_4	SI00060340
Hs_PSMB8_7	SI05064507
Hs_PSMB9_4	SI00043498
Hs_PSMB9_5	SI03035781
Hs_PSMB10_4	SI02629627
Hs_PSMB10_7	SI05005791
AllStars Negative Control siRNA	1027281
Expressions vectors (Vectorbuilder)	Vector-ID
pRP[Exp]-Puro-EF1A>hPSMB8[NM_148919.4]	VB250528-1039zxa
pRP[Exp]-Puro-EF1A>ORF_Stuffer	VB900151-4469mvp
